# Supplementary material for: Amyloid-β Induces Cdh1-Mediated Rock2 Stabilization Causing Neurodegeneration
Source: Front Pharmacol. 2022 Apr 14;13:884470. doi: 10.3389/fphar.2022.884470 (PMC9047900; doi:10.3389/fphar.2022.884470)
Supplement: Supplementary file 1 [file Table2.XLSX]

## Sheet: Figure 1
	Figure 1					p value
	1A		Unpaired t test	0 h vs. 8 h	*	0.0123
	1B	Total	1 way ANOVA	Control vs. Aβ25-35	*	0.0188
				Aβ25-35 vs. Aβ25-35+Rosc	#	0.0095
		Cyt	1 way ANOVA	Control vs. Aβ25-35	*	0.0164
				Aβ25-35 vs. Aβ25-35+Rosc	#	0.0095
		Nucl	1 way ANOVA	Control vs. Aβ25-35		ns
				Aβ25-35 vs. Aβ25-35+Rosc		ns
	1F		1 way ANOVA	Control vs. Aβ25-35	*	<0,0001
				Aβ25-35 vs. Aβ25-35+Rosc	#	<0,0001
				Aβ25-35 vs. Aβ25-35+siCdk5	#	0.0005

## Sheet: Figure 2
	Figure 2					p value
	2A		1 way ANOVA	Control vs. Aβ25-35	*	<0,0001
				Aβ25-35 vs. Aβ25-35+Rosc	#	0.0015
	2B		2 way ANOVA	Control:Empty vs. Aβ:Empty	*	<0,0001
				Aβ:Empty vs. Aβ:Cdh1-A	#	<0,0001
				Aβ:Empty vs. Aβ:Cdh1-D	#	<0,0001
	2C	Apoptosis	2 way ANOVA	Control:siControl vs. Aβ:siControl	*	<0,0001
				Aβ:siControl vs. Aβ:siCdh1	#	<0,0001
				Aβ:siControl vs. Aβ:proTAME	#	<0,0001
		Caspase 3 activity	2 way ANOVA	Control:siControl vs. Aβ:siControl	*	0.0016
				Aβ:siControl vs. Aβ:siCdh1	#	0.0194
				Aβ:siControl vs. Aβ:proTAME	#	0.0054

## Sheet: Figure 3
	Figure 3					p value
	3A		Unpaired t test	0 h vs. 4 h	*	<0,0001
				0 h vs. 8 h	*	0.0005
				0 h vs. 16 h	*	<0,0001
				0 h vs. 24 h	*	0.0016
	3C	Rock2	Unpaired t test	Control 0 h vs. Aβ 8 h	*	0.0032
				Control 0 h vs. Aβ 24 h	*	0.0038
				Control 0 h vs. proTAME 0 h	*	0.0131
				Control 0 h vs. proTAME+Aβ 8 h	*	0.0047
				Control 0 h vs. proTAME+Aβ 24 h	*	0.0025
		Cdh1	Unpaired t test	Control 0 h vs. Aβ 8 h	*	0.0006
				Control 0 h vs. Aβ 24 h		ns
				Control 0 h vs. proTAME 0 h	*	0.009
				Control 0 h vs. proTAME+Aβ 8 h	*	0.0055
				Control 0 h vs. proTAME+Aβ 24 h	*	0.0357
	3D	pMBS	Unpaired t test	Control 0 h vs. Aβ 8 h	*	<0,0001
				Control 0 h vs. Aβ 24 h	*	0.001
				Control 0 h vs. proTAME 0 h	*	0.0021
				Control 0 h vs. proTAME+Aβ 8 h	*	0.004
				Control 0 h vs. proTAME+Aβ 24 h	*	0.0214
		pMBS/MBS	Unpaired t test	Control 0 h vs. Aβ 8 h	*	<0,0001
				Control 0 h vs. Aβ 24 h	*	0.0002
				Control 0 h vs. proTAME 0 h	*	0.0179
				Control 0 h vs. proTAME+Aβ 8 h	*	0.021
				Control 0 h vs. proTAME+Aβ 24 h		ns

## Sheet: Figure 4
	Figure 4					p value
	4A		2 way ANOVA	siControl:Control vs. siControl:Aβ	*	<0,0001
				siControl:Aβ vs. siControl:Aβ+Fasudil	#	0.0006
				siControl:Aβ vs. siCdh1:Aβ	#	<0,0001
				siCdh1:Aβ vs. siCdh1:Aβ+Fasudil	≠	<0,0001
	4B		2 way ANOVA	siControl:Control vs. siControl:Aβ	*	<0,0001
				siControl:Aβ vs. siControl:Aβ+SR3677	#	0.0046
				siControl:Aβ vs. siCdh1:Aβ	#	0.0008
				siCdh1:Aβ vs. siCdh1:Aβ+SR3677	≠	<0,0001
	4C		1 way ANOVA	siControl:Control vs. siControl:Aβ	*	<0,0001
				siControl:Aβ vs. siRock2:Aβ	#	0.0001
				siControl:Aβ vs. siRock2+proTAME:Aβ	#	0.0005
	4D		2 way ANOVA	siControl:Control vs. siControl:Aβ	*	0.0011
				siControl:Aβ vs. siRock2:Aβ	#	0.0468
				siControl:Aβ vs. siRock2+proTAME:Aβ		ns

## Sheet: Figure 5
	Figure 5						p value
	5A	1 day after icv injection	Cdh1	Unpaired t test	Control vs. Aβ25-35	*	0.0384
			Rock2	Unpaired t test	Control vs. Aβ25-35	*	0.0014
		3 days after icv injection	Cdh1	Unpaired t test	Control vs. Aβ25-35		ns
			Rock2	Unpaired t test	Control vs. Aβ25-35		ns
		5 days after icv injection	Cdh1	Unpaired t test	Control vs. Aβ25-35	*	0.0014
			Rock2	Unpaired t test	Control vs. Aβ25-35		ns
	5B	1 day after icv injection	pMBS	Unpaired t test	Control vs. Aβ25-35	*	0.0327
			pMBS/MBS	Unpaired t test	Control vs. Aβ25-35	*	0.0088
		5 days after icv injection	pMBS	Unpaired t test	Control vs. Aβ25-35	*	0.0002
			pMBS/MBS	Unpaired t test	Control vs. Aβ25-35	*	0.0282

## Sheet: Figure 6
	Figure 6						p value
	6A	Novel Object Recognition	Novel Explorations	1 way ANOVA	Control vs. Aβ	*	0.0399
			Discrimination Index	1 way ANOVA	Control vs. Aβ	*	0.0204
					Aβ vs. Aβ+SR3677	#	0.0446
	6B	Barnes Maze	5 days after icv injection	1 way ANOVA	Control vs. Aβ	*	0.0115

## Sheet: Figure S1
	FigureS1					p value
	S1A		Unpaired t test	siControl vs. siCdk5	*	<0,0001
	S1B		Unpaired t test	siControl vs. siCdh1	*	<0,0001
	S1C	Rock2 levels	Unpaired t test	siControl vs. siRock2	*	<0,0001
		Rock1 levels		siControl vs. siRock2	ns	0.7789
	S1D		1 way ANOVA	Control vs. Aβ 4h	*	0.0019
				Control vs. Aβ 8h	*	0.0003
				Aβ 4h vs. Aβ 4h+siCdk5	#	0.0164
				Aβ 4h vs. Aβ 4h+Rosc	#	0.0095

## Sheet: Figure S2
	FigureS2					p value
	S2A		1 way ANOVA	Empty vs. Cdh1-A	*	<0,0001
	S2B		1 way ANOVA	siControl vs. siCdh1	*	0.0463
